# Supplementary material for: Transfer Learning for Risk Classification of Social Media Posts: Model Evaluation Study
Source: J Med Internet Res. 2020 May 13;22(5):e15371. doi: 10.2196/15371 (PMC7254287; doi:10.2196/15371)
Supplement: Multimedia Appendix 1 [file jmir_v22i5e15371_app1.xlsx]

## Sheet: Sheet1
	Reachout.com granular labels
	Train	Test
allClear	495	143
supporting	201	72
followupBye	19	1
followupOk	201	52
currentMildDistress	48	5
underserved	35	33
pastDistress	12	4
currentAcuteDistress	114	44
followupWorse	20	1
angryWithReachout	2	3
angryWithForumMember	1	0
crisis	40	42
Total	1188	400
